# Supplementary material for: Retrospective Study on the Clinical Superiority of the Vacuum-Assisted Closure System with a Silicon-Based Dressing over the Conventional Tie-over Bolster Technique in Skin Graft Fixation
Source: Medicina (Kaunas). 2019 Dec 12;55(12):781. doi: 10.3390/medicina55120781 (PMC6956263; doi:10.3390/medicina55120781)
Supplement: Supplementary file 1 [file medicina-55-00781-s001.zip]

Archive with 1 entries (1 files):
- medicina-669024-supplementary.mp4
